# Supplementary material for: Metabolomic signatures in adults with metabolic syndrome indicate preclinical disruptions in pathways associated with high-density lipoprotein cholesterol, sugar alcohols
Source: Cardiovasc Diabetol Endocrinol Rep. 2025 Jun 10;11:11. doi: 10.1186/s40842-025-00223-x (PMC12150447; doi:10.1186/s40842-025-00223-x)
Supplement: Supplementary file 3 — Supplementary Material 3. Supplementary File 3. T-Test Results [file 40842_2025_223_MOESM3_ESM.csv]

	Metabolite	mean_group_Normal	sd_group_Normal	mean_group_Abnormal	sd_group_Abnormal	p_value	q_value	significant
1	xylose	0.065239592	0.985314454	-0.092929642	1.008415601	0.375232989	0.802896657	FALSE
2	xylitol	0.062618321	1.191258511	-0.124153159	0.842730854	0.316329587	0.802896657	FALSE
3	valine	-0.057761376	1.194940148	0.232432434	0.772399849	0.112461212	0.769817951	FALSE
4	uridine	0.157994448	1.03913412	-0.001136747	0.907223298	0.363803144	0.802896657	FALSE
5	uric.acid	0.221346793	0.926963399	0.155795792	0.731731283	0.662479848	0.881280532	FALSE
6	urea	-0.162460437	1.439239417	0.221827311	0.388874046	0.049254097	0.769817951	FALSE
7	tyrosine	-0.007188033	1.364989492	0.12116332	0.636352401	0.507559572	0.834631485	FALSE
8	tryptophan	-0.036571311	1.299695294	0.050384	0.782513409	0.654132904	0.879812681	FALSE
9	trehalose	-0.06654538	0.940954405	0.076944041	1.183714191	0.450870887	0.802896657	FALSE
10	trans.4.hydroxyproline	-0.067615813	1.148996122	0.018757012	0.991059365	0.653735855	0.879812681	FALSE
11	tocopherol.gamma.	-0.169594222	1.053056445	0.220928103	0.916413475	0.028993804	0.769817951	FALSE
12	tocopherol.alpha.	0.121634939	0.92608018	0.165957577	0.711105927	0.76540601	0.932422352	FALSE
13	threonine	-0.127579394	1.174879304	0.143829872	0.906016594	0.152225434	0.769817951	FALSE
14	threonic.acid	0.181380601	0.833241628	0.015945051	0.979732867	0.307967173	0.802896657	FALSE
15	threitol	0.094772533	0.85128093	-0.055639734	1.20739151	0.417445059	0.802896657	FALSE
16	terephthalic.acid	-0.117265962	1.284967589	0.130766137	0.798722312	0.20142311	0.784397116	FALSE
17	sucrose	-0.088940663	1.008823006	0.09592972	1.152993944	0.33905527	0.802896657	FALSE
18	succinic.acid	-0.062349261	0.972069883	-0.060845592	0.844554433	0.992653467	0.995592413	FALSE
19	suberic.acid	-0.013367909	0.948340756	0.099286682	1.110135088	0.540333885	0.834631485	FALSE
20	stigmasterol	-0.14204518	1.057143575	0.162859756	0.987032077	0.097769803	0.769817951	FALSE
21	stearic.acid	-0.148857624	1.290015607	0.087853399	0.745956155	0.216385411	0.784397116	FALSE
22	shikimic.acid	0.111265667	0.991874549	0.098202146	1.087848602	0.943902778	0.989601492	FALSE
23	serine	-0.039881456	1.169913364	0.005862617	0.930982304	0.809776416	0.933165087	FALSE
24	salicylic.acid	-0.190230948	0.880321188	0.100091738	1.062767201	0.096404696	0.769817951	FALSE
25	saccharic.acid	0.08454071	1.186023661	0.065592923	0.698869042	0.914315982	0.982043092	FALSE
26	ribose	0.072653407	0.955042162	-0.07636748	0.94393854	0.38079134	0.802896657	FALSE
27	ribonic.acid	-0.144604629	1.017855482	-0.038868642	0.890548225	0.537839445	0.834631485	FALSE
28	ribitol	-0.040703457	1.132202357	0.052102587	0.98042743	0.625320721	0.879812681	FALSE
29	quinic.acid	-0.11837891	1.063299845	0.147213166	1.002889059	0.152835072	0.769817951	FALSE
30	pyrophosphate	0.031714847	1.040872561	0.00219465	1.060765609	0.875065887	0.968105648	FALSE
31	putrescine	0.095883519	1.018364128	0.037708253	1.093597892	0.757706619	0.931080167	FALSE
32	pseudo.uridine	0.17184185	1.133593928	0.019113934	0.792017492	0.38709543	0.802896657	FALSE
33	propylamine	-0.058248847	1.212725357	0.053562758	0.858700929	0.555185527	0.834631485	FALSE
34	propane.1.3.diol	-0.173480747	1.304899812	0.118938292	0.698985411	0.125711401	0.769817951	FALSE
35	proline	-0.179083581	1.067847312	0.198725176	0.938799463	0.037832227	0.769817951	FALSE
36	phthalic.acid	-0.207868065	1.152096438	0.043647326	0.895975761	0.177103249	0.769817951	FALSE
37	phosphoethanolamine	0.016175617	1.117534659	0.058804983	0.969883238	0.820318294	0.933165087	FALSE
38	phosphate	0.065917384	0.956018155	0.17163748	0.641015422	0.472135494	0.802896657	FALSE
39	phenylethylamine	-0.049954706	1.106187004	0.164137598	0.864071588	0.231780605	0.802896657	FALSE
40	phenylalanine	-0.06351516	1.186229663	0.155356295	0.847731402	0.240215252	0.802896657	FALSE
41	phenol	-0.047672397	1.178087126	-0.015307516	0.95275573	0.866474982	0.966452865	FALSE
42	pelargonic.acid	0.095487493	1.153905052	0.053643717	0.924311813	0.823759525	0.933165087	FALSE
43	palmitoleic.acid	0.224557942	1.010128977	-0.01554257	0.88970496	0.161186474	0.769817951	FALSE
44	palmitic.acid	0.023258563	1.220943042	-0.000274371	0.855375809	0.901436049	0.979853701	FALSE
45	oxoproline	-0.138429489	1.171734667	0.038219134	0.8417061	0.337510537	0.802896657	FALSE
46	oxalic.acid	0.025002513	0.836862998	0.103750962	1.007894208	0.633015418	0.879812681	FALSE
47	ornithine	-0.056498104	1.287562924	0.070068913	0.84440871	0.520012719	0.834631485	FALSE
48	oleic.acid	0.203302628	1.033831282	-0.008565267	0.851629728	0.214431472	0.784397116	FALSE
49	octenoic.acid	-0.191648722	1.168893604	0.09682094	0.905603362	0.126994436	0.769817951	FALSE
50	nicotinic.acid	-0.028861883	1.083904051	0.125588626	0.707549501	0.350976792	0.802896657	FALSE
51	N.formylglycine	0.127833849	0.817515303	-0.082424	1.222959271	0.255158896	0.802896657	FALSE
52	N.acetylornithine	0.100854734	0.800900815	0.165690811	0.482037301	0.587802256	0.860922496	FALSE
53	myristic.acid	0.075495805	1.071412825	0.062103567	0.961334116	0.941474405	0.989601492	FALSE
54	myo.inositol	0.141176186	1.076980579	0.074822309	0.795003272	0.697109876	0.894521522	FALSE
55	methionine.sulfoxide	-0.189630105	0.89645498	-0.045519364	0.934391842	0.378828016	0.802896657	FALSE
56	methionine	0.058728514	1.062231928	0.157695189	0.796322444	0.558339683	0.834631485	FALSE
57	methanolphosphate	-0.125058236	1.215251318	0.093243409	0.902006391	0.258550557	0.802896657	FALSE
58	mannose	-0.092630255	1.035794207	0.289698319	0.703940939	0.018224717	0.769817951	FALSE
59	maltotriose	0.013366384	1.028955002	0.034755061	0.984742305	0.905519972	0.979853701	FALSE
60	maltose	-0.051183704	0.905908165	0.127551016	0.998833642	0.294245353	0.802896657	FALSE
61	malonic.acid	-0.062786619	1.075119305	0.110081571	0.971515556	0.347299983	0.802896657	FALSE
62	malic.acid	-0.107858399	1.046923946	0.131647038	0.970002516	0.186671428	0.773353061	FALSE
63	maleic.acid	-0.142358071	0.758769133	0.094344728	1.252363231	0.197734092	0.784397116	FALSE
64	lyxitol	0.237673899	0.63919121	-0.087415899	1.201244124	0.057698057	0.769817951	FALSE
65	lysine	0.090503149	1.109910559	0.041020383	0.892275175	0.784520876	0.932422352	FALSE
66	linoleic.acid	0.123880703	0.981988266	-0.010348451	0.650511595	0.37281433	0.802896657	FALSE
67	levoglucosan	-0.123570131	1.256830413	0.040401876	0.896389397	0.405230342	0.802896657	FALSE
68	leucine	-0.032758338	1.204258132	0.163416998	0.782077004	0.285946398	0.802896657	FALSE
69	lauric.acid	-0.09598433	1.049514467	-0.011510758	1.067847942	0.655308755	0.879812681	FALSE
70	lactose	0.065336181	1.19929078	0.012629463	0.902194446	0.782593556	0.932422352	FALSE
71	lactic.acid	-0.018891744	1.102998126	-0.097139241	1.053596494	0.68526363	0.893162085	FALSE
72	isothreonic.acid	-0.038299754	1.179479877	0.008222967	0.831283505	0.80030905	0.933165087	FALSE
73	isooctanol	-0.012556837	1.172439873	0.054172354	0.89861182	0.722561531	0.909587367	FALSE
74	isoleucine	-0.086041959	1.169497769	0.180753868	0.858952079	0.150678088	0.769817951	FALSE
75	isoheptadecanoic.acid	-0.126746174	1.115575482	0.018330665	0.818352452	0.410936955	0.802896657	FALSE
76	isocitric.acid	0.084074078	1.058153024	0.058857771	0.801300722	0.88130997	0.968105648	FALSE
77	indole.3.propionic.acid	0.1007362	0.950721718	-0.03689049	1.050058758	0.441509525	0.802896657	FALSE
78	indole.3.lactate	-0.004253393	1.162184804	0.127805196	0.875441281	0.476200776	0.802896657	FALSE
79	indole.3.acetate	0.237022718	1.071518806	-0.118387474	0.947680573	0.051859553	0.769817951	FALSE
80	hypoxanthine	-0.117069985	0.916891246	-0.107213535	0.965790616	0.953243944	0.989601492	FALSE
81	hydroxycarbamate	-0.02950015	0.95618932	0.022131789	1.056775851	0.773891481	0.932422352	FALSE
82	heptanoic.acid	-0.179097345	1.257427312	0.081455981	0.784130354	0.17087622	0.769817951	FALSE
83	heptadecanoic.acid	-0.186414347	1.232983239	0.159196737	0.850031403	0.072520624	0.769817951	FALSE
84	glycolic.acid	0.066128472	0.461637421	-0.085293107	1.415455478	0.413347363	0.802896657	FALSE
85	glycine	0.140005714	1.146363179	-0.092492291	0.918903738	0.214542907	0.784397116	FALSE
86	glycerol.alpha.phosphate	-0.284146706	0.769354772	-0.27982512	0.508897168	0.970715302	0.991223372	FALSE
87	glycerol.3.galactoside	-0.055128386	1.164305289	0.160160994	0.929234317	0.256780866	0.802896657	FALSE
88	glycerol	0.18271637	1.158454703	-0.188472345	0.960464304	0.053966346	0.769817951	FALSE
89	glyceric.acid	0.024839524	1.104377144	-0.150414386	1.011403196	0.356355353	0.802896657	FALSE
90	glutaric.acid	0.008054929	0.792413757	-0.051330691	1.146500752	0.73394291	0.909587367	FALSE
91	glutamine	-0.084210933	0.994846208	0.172057711	1.069819216	0.16606305	0.769817951	FALSE
92	glutamate	-0.170914273	1.075215755	0.010835765	1.035616526	0.336764707	0.802896657	FALSE
93	glucose.1.phosphate	-0.050893641	1.365426718	0.025945332	0.615824808	0.689890714	0.893162085	FALSE
94	glucose	-0.009775062	1.17042357	0.141066041	0.616545057	0.374796579	0.802896657	FALSE
95	gluconic.acid.lactone	-0.079575512	1.031547339	0.225266904	0.838210807	0.073006024	0.769817951	FALSE
96	gluconic.acid	-0.110002852	1.215034214	0.193418194	0.650206676	0.088386213	0.769817951	FALSE
97	fumaric.acid	-0.065600773	1.167295958	0.085678484	0.926106769	0.425050807	0.802896657	FALSE
98	fucose	0.123612951	0.794859627	-0.015169016	1.233802395	0.450531517	0.802896657	FALSE
99	fructose	-0.25735966	0.578660773	-0.417072034	0.687500689	0.159628729	0.769817951	FALSE
100	ethanolamine	0.257784457	0.922333067	0.205242243	0.755896397	0.728706034	0.909587367	FALSE
101	erythritol	0.056065276	0.777977773	-0.018851435	1.163381575	0.669232383	0.882169959	FALSE
102	Dopamine	0.1224663	0.987181216	-0.141662172	0.894808959	0.11951522	0.769817951	FALSE
103	deoxypentitol	-0.127513589	1.233003808	0.140456652	0.677857779	0.139463671	0.769817951	FALSE
104	cystine	0.064059158	0.814009036	-0.029754544	1.196670746	0.60512696	0.877434093	FALSE
105	creatinine	-0.019414037	1.220925665	0.085735962	0.880694717	0.583706841	0.860922496	FALSE
106	conduritol.beta.epoxide	-0.295494536	0.813047086	0.217404422	1.19120859	0.005267377	0.763769625	FALSE
107	citrulline	-0.136543212	1.105479281	0.00834371	0.820933847	0.409184223	0.802896657	FALSE
108	citric.acid	0.025877765	1.12297744	0.152128814	0.758314988	0.465720972	0.802896657	FALSE
109	cholic.acid	-0.188462232	0.961760447	0.171943804	1.122280016	0.054613042	0.769817951	FALSE
110	cholesterol	-0.097725999	1.188767045	0.139253693	0.693789117	0.180509037	0.769817951	FALSE
111	caproic.acid	-0.228312383	1.215725283	0.109778721	0.692628469	0.061525827	0.769817951	FALSE
112	capric.acid	-0.197489116	1.101402411	-0.070593436	0.812057723	0.466920589	0.802896657	FALSE
113	butane.2.3.diol	0.003542145	1.02192	-0.108396216	1.117071627	0.557985995	0.834631485	FALSE
114	biuret	-0.123213649	1.108738864	-0.037204497	0.961725283	0.644190655	0.879812681	FALSE
115	beta.alanine	-0.091995518	0.958263301	-0.134634351	1.078144639	0.814583808	0.933165087	FALSE
116	benzoic.acid	-0.412549191	0.498182567	-0.325121207	0.517107392	0.335835773	0.802896657	FALSE
117	azelaic.acid	0.134246851	0.858086336	-0.001046217	1.17226462	0.458517903	0.802896657	FALSE
118	aspartate	-0.227006213	0.989548482	-0.065681403	0.879889397	0.337390015	0.802896657	FALSE
119	asparagine	0.014207211	0.937461267	0.201738503	0.99865701	0.27910147	0.802896657	FALSE
120	arachidonic.acid	-0.158472023	1.078167014	-0.051506664	0.947216842	0.556914309	0.834631485	FALSE
121	arachidic.acid	0.190059718	0.863307655	-0.143643088	1.188850027	0.072190031	0.769817951	FALSE
122	arabitol	0.089479784	1.290387998	0.050076564	0.67445782	0.83283706	0.93613468	FALSE
123	anthranilic.acid	-0.214421385	1.02615737	0.115724869	1.058524612	0.078070841	0.769817951	FALSE
124	alloxanoic.acid	0.0562654	1.007122697	0.057567858	0.963529015	0.994107135	0.995592413	FALSE
125	allantoic.acid	-0.159763087	1.005291463	-0.083575911	0.887899946	0.65423328	0.879812681	FALSE
126	alanine	0.197841467	1.074353301	-0.048828432	0.934991596	0.173720565	0.769817951	FALSE
127	adipic.acid	-0.055230807	1.135530891	0.073994046	0.967489484	0.495213537	0.825355894	FALSE
128	aconitic.acid	-0.10991258	1.176228761	0.185369184	0.873244919	0.115393033	0.769817951	FALSE
129	X9.myristoleate	0.106774287	1.022785095	0.060307392	1.067454037	0.803426839	0.933165087	FALSE
130	X3.hydroxybutyric.acid	0.068302804	1.106155906	0.000144699	0.938409866	0.711249674	0.904659673	FALSE
131	X3.Aminopiperidine.2.6.dione	-0.055323451	1.149207115	-0.039299637	0.901733121	0.931238834	0.989601492	FALSE
132	X2.picolinic.acid	-0.019068624	0.840842437	0.105191126	0.96260036	0.440840547	0.802896657	FALSE
133	X2.ketoisocaproic.acid	-0.125878736	1.170098879	0.101444393	0.970524555	0.240293401	0.802896657	FALSE
134	X2.hydroxyvaleric.acid	-0.089512142	1.193021661	-0.090563708	0.902821879	0.995592413	0.995592413	FALSE
135	X2.hydroxyisovaleric.acid	-0.094932194	1.191326545	0.020205285	0.872679045	0.540682367	0.834631485	FALSE
136	X2.hydroxyhippuric.acid	-0.060869402	0.910091114	0.045745981	1.120997343	0.557422622	0.834631485	FALSE
137	X2.hydroxyglutaric.acid	0.014464898	1.120271735	-0.148955882	0.960934293	0.383544445	0.802896657	FALSE
138	X2.hydroxybutanoic.acid	0.052393216	0.985227105	-0.041431019	1.111513869	0.616382157	0.879812681	FALSE
139	X2.deoxytetronic.acid	-0.00117886	0.938351435	0.119808691	0.901174334	0.462793738	0.802896657	FALSE
140	X2.aminobutyric.acid	-0.036834023	1.459169044	0.118525919	0.503376134	0.435952927	0.802896657	FALSE
141	X2.3.dihydroxypyridine	0.033434256	1.124169648	0.023050015	0.939815493	0.955477303	0.989601492	FALSE
142	X2.3.dihydroxybutanoic.acid	-0.136066703	1.331689651	0.197422301	0.715562611	0.087764436	0.769817951	FALSE
143	X1.monostearin	-0.225443618	0.963099994	-0.054418932	0.915849872	0.310223374	0.802896657	FALSE
144	X1.monopalmitin	-0.252242226	0.87302467	-0.072675128	1.035445431	0.293301238	0.802896657	FALSE
145	X1.methylgalactose	-0.011732871	0.995601743	-0.019295015	1.165709516	0.968749899	0.991223372	FALSE
