# Supplementary material for: Metabolomic signatures in adults with metabolic syndrome indicate preclinical disruptions in pathways associated with high-density lipoprotein cholesterol, sugar alcohols
Source: Cardiovasc Diabetol Endocrinol Rep. 2025 Jun 10;11:11. doi: 10.1186/s40842-025-00223-x (PMC12150447; doi:10.1186/s40842-025-00223-x)
Supplement: Supplementary file 4 — Supplementary Material 4. Supplementary File 4. ANOVA Results [file 40842_2025_223_MOESM4_ESM.csv]

	Metabolite	p_value	q_value	significant
pelargonic.acid	pelargonic.acid	0.001935242	0.140305074	TRUE
glucose	glucose	0.00017865	0.025904314	TRUE
