# Supplementary material for: Metabolomic signatures in adults with metabolic syndrome indicate preclinical disruptions in pathways associated with high-density lipoprotein cholesterol, sugar alcohols
Source: Cardiovasc Diabetol Endocrinol Rep. 2025 Jun 10;11:11. doi: 10.1186/s40842-025-00223-x (PMC12150447; doi:10.1186/s40842-025-00223-x)
Supplement: Supplementary file 5 — Supplementary Material 5. Supplementary File 5. Regression Results [file 40842_2025_223_MOESM5_ESM.xlsx]

## Sheet: glucose_fbg_regression_results
term	estimate	std.error	statistic	p.value
(Intercept)	72.0848	11.3515	6.35025	3.99785154137866e-09
glucose	3.67883	1.01283	3.63224	0.000414552
BD1SEXMale	0.97334	2.30722	0.421867	0.673877
Age	0.318553	0.183314	1.73775	0.0848209
BMI	0.37	0.149435	2.476	0.0146812
MedStatin1	1.02231	2.41619	0.42311	0.672972

## Sheet: isoleucine_hdl_regression_resul
term	estimate	std.error	statistic	p.value
(Intercept)	34.5916	8.97752	3.85313	0.000188746
isoleucine	-2.41668	0.811318	-2.97872	0.00350364
BD1SEXMale	-7.87225	1.83817	-4.28266	3.74269927417527e-05
Age	0.247583	0.144528	1.71304	0.089287
BMI	0.0663861	0.11768	0.564123	0.573723
MedStatin1	1.10252	1.90227	0.57958	0.563284

## Sheet: leucine_hdl_regression_results
term	estimate	std.error	statistic	p.value
(Intercept)	33.7619	8.95834	3.76877	0.000255863
leucine	-2.41649	0.814331	-2.96745	0.00362539
BD1SEXMale	-7.79733	1.84304	-4.23068	4.57938871082939e-05
Age	0.263534	0.144331	1.8259	0.0703515
BMI	0.0652201	0.11775	0.553886	0.580688
MedStatin1	0.951645	1.90896	0.498514	0.619035

## Sheet: mannose_hdl_regression_results
term	estimate	std.error	statistic	p.value
(Intercept)	27.0453	8.81122	3.06941	0.00265258
mannose	-3.09142	0.785119	-3.93752	0.000138592
BD1SEXMale	-8.48082	1.77079	-4.7893	4.82940333954679e-06
Age	0.323244	0.141218	2.28897	0.0238297
BMI	0.170882	0.115802	1.47564	0.142661
MedStatin1	0.841121	1.8576	0.452799	0.651511

## Sheet: pelargonicacid_fbg_regression_r
term	estimate	std.error	statistic	p.value
(Intercept)	69.2721	11.6172	5.96291	2.56008372449603e-08
pelargonic.acid	-2.98275	1.03492	-2.8821	0.00468176
BD1SEXMale	0.632057	2.36293	0.267489	0.789552
Age	0.41039	0.188048	2.18236	0.0310305
BMI	0.314668	0.15167	2.0747	0.0401525
MedStatin1	-0.306998	2.45058	-0.125276	0.900515

## Sheet: propane13diol_bmi_regression_re
term	estimate	std.error	statistic	p.value
(Intercept)	34.9351	5.96493	5.85674	4.15242169990549e-08
propane.1.3.diol	-1.82984	0.58948	-3.10417	0.00237637
BD1SEXMale	-1.68953	1.34799	-1.25337	0.212487
Age	-0.00994391	0.107732	-0.0923021	0.926611
MedStatin1	0.308354	1.41218	0.218352	0.827522

## Sheet: propane13diol_fbg_regression_re
term	estimate	std.error	statistic	p.value
(Intercept)	72.5502	12.1116	5.99014	2.25089866863637e-08
propane.1.3.diol	-0.0663378	1.09776	-0.06043	0.951914
BD1SEXMale	1.39764	2.43158	0.574785	0.566513
Age	0.343674	0.193091	1.77985	0.0776309
BMI	0.319027	0.162933	1.95803	0.0525476
MedStatin1	0.0623376	2.5315	0.0246248	0.980395

## Sheet: shikimic_bmi_regression_results
term	estimate	std.error	statistic	p.value
(Intercept)	33.4199	5.95025	5.61656	1.26490575305603e-07
shikimic.acid	1.91243	0.594054	3.21928	0.00165005
BD1SEXMale	-1.21949	1.34809	-0.904607	0.367471
Age	0.0120314	0.107433	0.11199	0.911017
MedStatin1	1.01221	1.41744	0.714111	0.476534

## Sheet: threitol_age_regression_results
term	estimate	std.error	statistic	p.value
(Intercept)	54.6014	2.52392	21.6335	2.11227002428229e-43
threitol	1.44864	0.484329	2.99103	0.00336973
BD1SEXMale	-0.110307	1.1115	-0.0992414	0.921111
BMI	0.00762201	0.071319	0.106872	0.915067
MedStatin1	3.26051	1.1114	2.9337	0.00400798

## Sheet: tocopherolalpha_ldl_regression_
term	estimate	std.error	statistic	p.value
(Intercept)	180.47	32.1383	5.61542	1.30623375501149e-07
tocopherol.alpha.	8.97614	2.95174	3.04096	0.00290114
BD1SEXMale	-15.5506	6.48297	-2.39868	0.0180073
Age	-0.671644	0.522085	-1.28646	0.200779
BMI	-0.250845	0.417641	-0.600624	0.549233
MedStatin1	-22.0725	6.99684	-3.15464	0.00203501

[truncated: 2 more sheets: valine_hdl_regression_results, xylose_age_regression_results]
